# Supplementary material for: Artificial Intelligence in Kidney Disease: A Comprehensive Study and Directions for Future Research
Source: Diagnostics (Basel). 2024 Feb 12;14(4):397. doi: 10.3390/diagnostics14040397 (PMC10887584; doi:10.3390/diagnostics14040397)
Supplement: Supplementary file 1 [file diagnostics-14-00397-s001.zip]

Archive with 1 entries (1 files):
- diagnostics-2780678-supplementary.pdf
